# Supplementary material for: The Role of Prophage ϕSa3 in the Adaption of Staphylococcus aureus ST398 Sublineages from Human to Animal Hosts
Source: Antibiotics (Basel). 2024 Jan 23;13(2):112. doi: 10.3390/antibiotics13020112 (PMC10886223; doi:10.3390/antibiotics13020112)
Supplement: Supplementary file 1 [file antibiotics-13-00112-s001.zip]

Archive with 1 entries (1 files):
- antibiotics-2814879-supplementary.pdf
